# Supplementary material for: Abundance, Diversity and Phenology of Mosquito Larvae in a Highly Anthropized Wetland: Health and Management Implications of Gándaras de Budiño (NW Spain)
Source: Ecol Evol. 2025 Jun 26;15(7):e71672. doi: 10.1002/ece3.71672 (PMC12202778; doi:10.1002/ece3.71672)
Supplement: Supplementary file 1 — Appendix S1 [file ECE3-15-e71672-s001.csv]

Code	Province	Municipality	Place	Name	UTM X (29N)	UTM Y (29N)	Altitude (m)	Date	Season	Waterbody	Dynamic	An.clavigers.s	An.maculipenniss.l.	An.petragnani	Cx.impudicus	Cx.pipienss.l.	Cx.territans	Cx.torrentium	Cl.annulata	Cl.longiareolata	Cl.morsitans	Cl.subochrea
CG	Pontevedra	Porriño	Gandaras de Budiño	Pond Granxa	530535	4662086	34	14.I.2022	Winter	Pond	Temporary	0	0	0	0	4	0	0	0	1	0	0
SE	Pontevedra	Porriño	Gandaras de Budiño	Swamp East	530559	4662215	17	14.I.2022	Winter	Swamp	Permanent	0	0	0	0	0	0	0	0	0	0	0
SN	Pontevedra	Porriño	Gandaras de Budiño	Swamp North	530602	4662248	21	14.I.2022	Winter	Swamp	Permanent	0	0	0	0	0	0	0	2	0	0	0
LO	Pontevedra	Porriño	Gandaras de Budiño	Lagoon Orbenlle	530570	4661089	21	14.I.2022	Winter	Lagoon	Permanent	0	0	0	0	0	0	0	0	0	0	0
LG	Pontevedra	Porriño	Gandaras de Budiño	Lagoon Granxa	531477	4661306	18	14.I.2022	Winter	Lagoon	Permanent	0	0	0	0	0	0	0	0	0	0	0
LS	Pontevedra	Porriño	Gandaras de Budiño	Lagoon Sisargas	531455	4663255	15	14.I.2022	Winter	Lagoon	Permanent	0	0	0	0	0	0	0	0	0	0	0
RS	Pontevedra	Porriño	Gandaras de Budiño	River San Simon	529381	4660825	17	14.I.2022	Winter	River	Permanent	0	0	0	0	0	0	0	0	0	0	0
RP	Pontevedra	Porriño	Gandaras de Budiño	River Penedo	529053	4661725	35	14.I.2022	Winter	River	Permanent	0	0	0	0	0	0	0	0	0	0	0
RF	Pontevedra	Porriño	Gandaras de Budiño	River Folón	528657	4663095	66	14.I.2022	Winter	River	Permanent	0	0	0	0	0	0	0	0	0	0	0
CG	Pontevedra	Porriño	Gandaras de Budiño	Pond Granxa	530535	4662086	34	26.I.2022	Winter	Pond	Temporary	0	0	0	0	0	0	0	2	0	0	0
SE	Pontevedra	Porriño	Gandaras de Budiño	Swamp East	530559	4662215	17	26.I.2022	Winter	Swamp	Permanent	0	0	0	0	0	0	0	3	0	0	0
SN	Pontevedra	Porriño	Gandaras de Budiño	Swamp North	530602	4662248	21	26.I.2022	Winter	Swamp	Permanent	0	0	0	0	0	0	0	1	0	0	0
SW	Pontevedra	Porriño	Gandaras de Budiño	Swamp West	530599	4662227	15	26.I.2022	Winter	Swamp	Permanent	0	0	0	0	0	0	0	2	0	0	0
LO	Pontevedra	Porriño	Gandaras de Budiño	Lagoon Orbenlle	530454	4661071	21	26.I.2022	Winter	Lagoon	Permanent	0	0	0	0	0	0	0	0	0	0	0
LG	Pontevedra	Porriño	Gandaras de Budiño	Lagoon Granxa	531477	4661306	18	26.I.2022	Winter	Lagoon	Permanent	0	0	0	0	0	0	0	0	0	0	0
LS	Pontevedra	Porriño	Gandaras de Budiño	Lagoon Sisargas	531455	4663255	15	26.I.2022	Winter	Lagoon	Permanent	0	0	0	0	0	0	0	0	0	0	0
RS	Pontevedra	Porriño	Gandaras de Budiño	River San Simon	529381	4660825	17	26.I.2022	Winter	River	Permanent	0	0	0	0	0	0	0	0	0	0	0
RP	Pontevedra	Porriño	Gandaras de Budiño	River Penedo	529053	4661725	35	26.I.2022	Winter	River	Permanent	0	0	0	0	0	0	0	0	0	0	0
RF	Pontevedra	Porriño	Gandaras de Budiño	River Folón	528657	4663095	66	26.I.2022	Winter	River	Permanent	0	0	0	0	0	0	0	0	0	0	0
LS	Pontevedra	Porriño	Gandaras de Budiño	Lagoon Sisargas	531455	4663255	15	09.II.2022	Winter	Lagoon	Permanent	0	0	0	0	0	0	0	0	0	0	0
LG	Pontevedra	Porriño	Gandaras de Budiño	Lagoon Granxa	531477	4661306	18	09.II.2022	Winter	Lagoon	Permanent	0	0	0	0	0	0	0	0	0	0	0
CG	Pontevedra	Porriño	Gandaras de Budiño	Pond Granxa	530535	4662086	34	09.II.2022	Winter	Pond	Temporary	0	0	0	0	2	0	0	4	0	0	0
SE	Pontevedra	Porriño	Gandaras de Budiño	Swamp East	530559	4662215	17	09.II.2022	Winter	Swamp	Permanent	0	0	0	0	0	0	0	7	0	0	2
SW	Pontevedra	Porriño	Gandaras de Budiño	Swamp West	530599	4662227	15	09.II.2022	Winter	Swamp	Permanent	0	0	0	0	0	0	0	2	0	0	1
SN	Pontevedra	Porriño	Gandaras de Budiño	Swamp North	530602	4662248	21	09.II.2022	Winter	Swamp	Permanent	0	0	0	0	0	0	0	1	0	1	1
LO	Pontevedra	Porriño	Gandaras de Budiño	Lagoon Orbenlle	530454	4661071	21	09.II.2022	Winter	Lagoon	Permanent	0	0	0	0	0	0	0	0	0	0	0
RS	Pontevedra	Porriño	Gandaras de Budiño	River San Simon	529381	4660825	17	09.II.2022	Winter	River	Permanent	0	0	0	0	0	0	0	0	0	0	0
RP	Pontevedra	Porriño	Gandaras de Budiño	River Penedo	529053	4661725	35	09.II.2022	Winter	River	Permanent	0	0	0	0	0	0	0	0	0	0	0
RF	Pontevedra	Porriño	Gandaras de Budiño	River Folón	528657	4663095	66	09.II.2022	Winter	River	Permanent	0	0	0	0	0	0	0	0	0	0	0
LS	Pontevedra	Porriño	Gandaras de Budiño	Lagoon Sisargas	531455	4663255	15	24.II.2022	Winter	Lagoon	Permanent	0	0	0	0	0	0	0	0	0	0	0
LG	Pontevedra	Porriño	Gandaras de Budiño	Lagoon Granxa	531477	4661306	18	24.II.2022	Winter	Lagoon	Permanent	0	0	0	0	0	0	0	0	0	0	0
CG	Pontevedra	Porriño	Gandaras de Budiño	Pond Granxa	530535	4662086	34	24.II.2022	Winter	Pond	Temporary	0	0	0	0	0	0	0	2	0	0	0
SE	Pontevedra	Porriño	Gandaras de Budiño	Swamp East	530559	4662215	17	24.II.2022	Winter	Swamp	Permanent	0	0	0	0	0	0	0	1	0	0	1
SW	Pontevedra	Porriño	Gandaras de Budiño	Swamp West	530599	4662227	15	24.II.2022	Winter	Swamp	Permanent	0	0	0	0	0	0	0	8	0	0	1
SN	Pontevedra	Porriño	Gandaras de Budiño	Swamp North	530602	4662248	21	24.II.2022	Winter	Swamp	Permanent	0	0	0	0	0	0	0	0	0	0	0
LO	Pontevedra	Porriño	Gandaras de Budiño	Lagoon Orbenlle	530454	4661071	21	24.II.2022	Winter	Lagoon	Permanent	0	0	0	0	0	0	0	0	0	0	0
RS	Pontevedra	Porriño	Gandaras de Budiño	River San Simon	529381	4660825	17	24.II.2022	Winter	River	Permanent	0	0	0	0	0	0	0	0	0	0	0
RP	Pontevedra	Porriño	Gandaras de Budiño	River Penedo	529053	4661725	35	24.II.2022	Winter	River	Permanent	0	0	0	0	0	0	0	0	0	0	0
RF	Pontevedra	Porriño	Gandaras de Budiño	River Folón	528657	4663095	66	24.II.2022	Winter	River	Permanent	0	0	0	0	0	0	0	0	0	0	0
LS	Pontevedra	Porriño	Gandaras de Budiño	Lagoon Sisargas	531455	4663255	15	10.III.2022	Winter	Lagoon	Permanent	0	0	0	0	0	0	0	0	0	0	0
LG	Pontevedra	Porriño	Gandaras de Budiño	Lagoon Granxa	531477	4661306	18	10.III.2022	Winter	Lagoon	Permanent	0	0	0	0	0	0	0	0	0	0	0
CG	Pontevedra	Porriño	Gandaras de Budiño	Pond Granxa	530535	4662086	34	10.III.2022	Winter	Pond	Temporary	0	0	0	0	0	0	0	0	0	0	0
SE	Pontevedra	Porriño	Gandaras de Budiño	Swamp East	530559	4662215	17	10.III.2022	Winter	Swamp	Permanent	0	0	0	0	0	0	0	27	0	0	5
SW	Pontevedra	Porriño	Gandaras de Budiño	Swamp West	530599	4662227	15	10.III.2022	Winter	Swamp	Permanent	0	0	0	0	0	0	0	3	0	0	0
SN	Pontevedra	Porriño	Gandaras de Budiño	Swamp North	530602	4662248	21	10.III.2022	Winter	Swamp	Permanent	0	0	0	0	0	0	0	3	0	1	3
LO	Pontevedra	Porriño	Gandaras de Budiño	Lagoon Orbenlle	530454	4661071	21	10.III.2022	Winter	Lagoon	Permanent	0	0	0	0	0	0	0	0	0	0	0
RS	Pontevedra	Porriño	Gandaras de Budiño	River San Simon	529381	4660825	17	10.III.2022	Winter	River	Permanent	0	0	0	0	0	0	0	0	0	0	0
RP	Pontevedra	Porriño	Gandaras de Budiño	River Penedo	529053	4661725	35	10.III.2022	Winter	River	Permanent	0	0	0	0	0	0	0	0	0	0	0
RF	Pontevedra	Porriño	Gandaras de Budiño	River Folón	528657	4663095	66	10.III.2022	Winter	River	Permanent	0	0	0	0	0	0	0	0	0	0	0
LS	Pontevedra	Porriño	Gandaras de Budiño	Lagoon Sisargas	531455	4663255	15	24.III.2022	Spring	Lagoon	Permanent	0	0	0	0	0	0	0	0	0	0	0
LG	Pontevedra	Porriño	Gandaras de Budiño	Lagoon Granxa	531477	4661306	18	24.III.2022	Spring	Lagoon	Permanent	0	0	0	0	0	0	0	0	0	0	0
CG	Pontevedra	Porriño	Gandaras de Budiño	Pond Granxa	530535	4662086	34	24.III.2022	Spring	Pond	Temporary	0	0	0	0	18	0	0	0	0	0	0
SE	Pontevedra	Porriño	Gandaras de Budiño	Swamp East	530559	4662215	17	24.III.2022	Spring	Swamp	Permanent	0	0	0	0	0	0	0	3	0	0	0
SW	Pontevedra	Porriño	Gandaras de Budiño	Swamp West	530599	4662227	15	24.III.2022	Spring	Swamp	Permanent	0	0	0	0	0	0	0	7	0	0	1
SN	Pontevedra	Porriño	Gandaras de Budiño	Swamp North	530602	4662248	21	24.III.2022	Spring	Swamp	Permanent	0	0	0	0	0	0	0	7	0	0	0
LO	Pontevedra	Porriño	Gandaras de Budiño	Lagoon Orbenlle	530454	4661071	21	24.III.2022	Spring	Lagoon	Permanent	0	0	0	0	0	0	0	0	0	0	0
RS	Pontevedra	Porriño	Gandaras de Budiño	River San Simon	529381	4660825	17	24.III.2022	Spring	River	Permanent	0	0	0	0	0	0	0	0	0	0	0
RP	Pontevedra	Porriño	Gandaras de Budiño	River Penedo	529053	4661725	35	24.III.2022	Spring	River	Permanent	0	0	0	0	0	0	0	0	0	0	0
RF	Pontevedra	Porriño	Gandaras de Budiño	River Folón	528657	4663095	66	24.III.2022	Spring	River	Permanent	0	0	0	0	0	0	0	0	0	0	0
LS	Pontevedra	Porriño	Gandaras de Budiño	Lagoon Sisargas	531455	4663255	15	06.IV.2022	Spring	Lagoon	Permanent	0	0	0	0	0	0	0	0	0	0	0
LG	Pontevedra	Porriño	Gandaras de Budiño	Lagoon Granxa	531477	4661306	18	06.IV.2022	Spring	Lagoon	Permanent	0	0	0	0	0	0	0	0	0	0	0
SE	Pontevedra	Porriño	Gandaras de Budiño	Swamp East	530559	4662215	17	06.IV.2022	Spring	Swamp	Permanent	0	0	0	0	3	0	0	0	0	0	0
SW	Pontevedra	Porriño	Gandaras de Budiño	Swamp West	530599	4662227	15	06.IV.2022	Spring	Swamp	Permanent	0	0	0	0	3	0	0	0	0	0	0
SN	Pontevedra	Porriño	Gandaras de Budiño	Swamp North	530602	4662248	21	06.IV.2022	Spring	Swamp	Permanent	0	0	0	0	1	1	0	13	0	0	3
LO	Pontevedra	Porriño	Gandaras de Budiño	Lagoon Orbenlle	530454	4661071	21	06.IV.2022	Spring	Lagoon	Permanent	0	0	0	9	0	0	0	0	0	0	0
RS	Pontevedra	Porriño	Gandaras de Budiño	River San Simon	529381	4660825	17	06.IV.2022	Spring	River	Permanent	0	0	0	0	0	0	0	0	0	0	0
RP	Pontevedra	Porriño	Gandaras de Budiño	River Penedo	529053	4661725	35	06.IV.2022	Spring	River	Permanent	0	0	0	0	0	0	0	0	0	0	0
RF	Pontevedra	Porriño	Gandaras de Budiño	River Folón	528657	4663095	66	06.IV.2022	Spring	River	Permanent	0	0	0	0	0	0	0	0	0	0	0
LS	Pontevedra	Porriño	Gandaras de Budiño	Lagoon Sisargas	531455	4663255	15	19.IV.2022	Spring	Lagoon	Permanent	0	0	0	0	0	0	0	0	0	0	0
LG	Pontevedra	Porriño	Gandaras de Budiño	Lagoon Granxa	531477	4661306	18	19.IV.2022	Spring	Lagoon	Permanent	0	2	0	0	0	0	0	0	0	0	0
CG	Pontevedra	Porriño	Gandaras de Budiño	Pond Granxa	530535	4662086	34	19.IV.2022	Spring	Pond	Temporary	0	0	0	0	1	0	0	0	0	0	0
SE	Pontevedra	Porriño	Gandaras de Budiño	Swamp East	530559	4662215	17	19.IV.2022	Spring	Swamp	Permanent	0	0	0	0	0	0	0	0	0	0	0
SW	Pontevedra	Porriño	Gandaras de Budiño	Swamp West	530599	4662227	15	19.IV.2022	Spring	Swamp	Permanent	0	0	0	0	13	0	0	4	0	0	1
SN	Pontevedra	Porriño	Gandaras de Budiño	Swamp North	530602	4662248	21	19.IV.2022	Spring	Swamp	Permanent	0	0	0	0	0	0	0	0	0	0	0
LO	Pontevedra	Porriño	Gandaras de Budiño	Lagoon Orbenlle	530454	4661071	21	19.IV.2022	Spring	Lagoon	Permanent	0	1	0	0	0	1	0	0	0	0	0
RS	Pontevedra	Porriño	Gandaras de Budiño	River San Simon	529381	4660825	17	19.IV.2022	Spring	River	Permanent	0	0	0	0	0	0	0	0	0	0	0
RP	Pontevedra	Porriño	Gandaras de Budiño	River Penedo	529053	4661725	35	19.IV.2022	Spring	River	Permanent	0	0	0	0	0	0	0	0	0	0	0
RF	Pontevedra	Porriño	Gandaras de Budiño	River Folón	528657	4663095	66	19.IV.2022	Spring	River	Permanent	0	0	0	0	0	0	0	0	0	0	0
LS	Pontevedra	Porriño	Gandaras de Budiño	Lagoon Sisargas	531455	4663255	15	03.V.2022	Spring	Lagoon	Permanent	0	0	0	0	0	0	0	0	0	0	0
LG	Pontevedra	Porriño	Gandaras de Budiño	Lagoon Granxa	531477	4661306	18	03.V.2022	Spring	Lagoon	Permanent	0	1	0	0	0	0	0	0	0	0	0
CG	Pontevedra	Porriño	Gandaras de Budiño	Container Granxa	530892	4662546	15	03.V.2022	Spring	Container	Temporary	0	0	0	0	7	0	4	0	0	0	0
CG	Pontevedra	Porriño	Gandaras de Budiño	Pond Granxa	530535	4662086	34	03.V.2022	Spring	Pond	Temporary	0	0	0	0	29	0	0	0	0	0	0
SE	Pontevedra	Porriño	Gandaras de Budiño	Swamp East	530559	4662215	17	03.V.2022	Spring	Swamp	Permanent	0	0	0	0	1	0	0	0	0	0	0
SW	Pontevedra	Porriño	Gandaras de Budiño	Swamp West	530599	4662227	15	03.V.2022	Spring	Swamp	Permanent	0	0	0	0	0	0	0	0	0	0	0
SN	Pontevedra	Porriño	Gandaras de Budiño	Swamp North	530602	4662248	21	03.V.2022	Spring	Swamp	Permanent	0	0	0	0	0	0	0	0	0	0	0
LO	Pontevedra	Porriño	Gandaras de Budiño	Lagoon Orbenlle	530454	4661071	21	03.V.2022	Spring	Lagoon	Permanent	0	1	0	1	0	1	0	0	0	0	0
RS	Pontevedra	Porriño	Gandaras de Budiño	River San Simon	529381	4660825	17	03.V.2022	Spring	River	Permanent	0	0	0	0	0	0	0	0	0	0	0
RP	Pontevedra	Porriño	Gandaras de Budiño	River Penedo	529053	4661725	35	03.V.2022	Spring	River	Permanent	0	0	0	0	0	0	0	0	0	0	0
RF	Pontevedra	Porriño	Gandaras de Budiño	River Folón	528657	4663095	66	03.V.2022	Spring	River	Permanent	0	0	0	0	0	0	0	0	0	0	0
LS	Pontevedra	Porriño	Gandaras de Budiño	Lagoon Sisargas	531455	4663255	15	19.V.2022	Spring	Lagoon	Permanent	0	0	0	0	0	0	0	0	0	0	0
LG	Pontevedra	Porriño	Gandaras de Budiño	Lagoon Granxa	531477	4661306	18	20.V.2022	Spring	Lagoon	Permanent	0	22	0	0	1	0	0	0	0	0	0
CG	Pontevedra	Porriño	Gandaras de Budiño	Container Granxa	530892	4662546	15	19.V.2022	Spring	Container	Temporary	0	0	0	0	22	0	16	0	0	0	0
SE	Pontevedra	Porriño	Gandaras de Budiño	Swamp East	530559	4662215	17	20.V.2022	Spring	Swamp	Permanent	0	0	0	0	0	0	0	3	0	0	0
SW	Pontevedra	Porriño	Gandaras de Budiño	Swamp West	530599	4662227	15	20.V.2022	Spring	Swamp	Permanent	0	0	0	3	16	22	0	9	0	0	0
SN	Pontevedra	Porriño	Gandaras de Budiño	Swamp North	530602	4662248	21	20.V.2022	Spring	Swamp	Permanent	0	0	0	0	2	2	0	5	0	0	0
LO	Pontevedra	Porriño	Gandaras de Budiño	Lagoon Orbenlle	530454	4661071	21	20.V.2022	Spring	Lagoon	Permanent	0	6	0	9	0	5	0	0	0	0	0
RS	Pontevedra	Porriño	Gandaras de Budiño	River San Simon	529381	4660825	17	19.V.2022	Spring	River	Permanent	0	0	0	0	0	0	0	0	0	0	0
RP	Pontevedra	Porriño	Gandaras de Budiño	River Penedo	529053	4661725	35	19.V.2022	Spring	River	Permanent	0	0	0	0	0	0	0	0	0	0	0
RF	Pontevedra	Porriño	Gandaras de Budiño	River Folón	528657	4663095	66	19.V.2022	Spring	River	Permanent	0	0	0	0	0	0	0	0	0	0	0
LS	Pontevedra	Porriño	Gandaras de Budiño	Lagoon Sisargas	531455	4663255	15	07.VI.2022	Spring	Lagoon	Permanent	0	1	0	0	0	0	0	0	0	0	0
LG	Pontevedra	Porriño	Gandaras de Budiño	Lagoon Granxa	531477	4661306	18	07.VI.2022	Spring	Lagoon	Permanent	0	2	0	0	0	0	0	0	0	0	0
CG	Pontevedra	Porriño	Gandaras de Budiño	Container Granxa	530892	4662546	15	07.VI.2022	Spring	Container	Temporary	0	0	0	0	23	0	2	0	4	0	0
SE	Pontevedra	Porriño	Gandaras de Budiño	Swamp East	530559	4662215	17	07.VI.2022	Spring	Swamp	Permanent	0	0	0	0	1	0	0	2	0	0	0
SW	Pontevedra	Porriño	Gandaras de Budiño	Swamp West	530599	4662227	15	07.VI.2022	Spring	Swamp	Permanent	0	0	0	0	0	4	0	0	0	0	0
SN	Pontevedra	Porriño	Gandaras de Budiño	Swamp North	530602	4662248	21	07.VI.2022	Spring	Swamp	Permanent	0	0	0	0	0	0	0	1	0	0	0
LO	Pontevedra	Porriño	Gandaras de Budiño	Lagoon Orbenlle	530454	4661071	21	07.VI.2022	Spring	Lagoon	Permanent	0	7	0	2	0	6	0	0	0	0	0
RS	Pontevedra	Porriño	Gandaras de Budiño	River San Simon	529381	4660825	17	07.VI.2022	Spring	River	Permanent	0	0	0	0	0	0	0	0	0	0	0
RP	Pontevedra	Porriño	Gandaras de Budiño	River Penedo	529053	4661725	35	07.VI.2022	Spring	River	Permanent	0	0	0	0	0	0	0	0	0	0	0
RF	Pontevedra	Porriño	Gandaras de Budiño	River Folón	528657	4663095	66	07.VI.2022	Spring	River	Permanent	0	0	0	0	0	0	0	0	0	0	0
LS	Pontevedra	Porriño	Gandaras de Budiño	Lagoon Sisargas	531455	4663255	15	21.VI.2022	Spring	Lagoon	Permanent	0	2	0	0	0	0	0	0	0	0	0
LG	Pontevedra	Porriño	Gandaras de Budiño	Lagoon Granxa	531477	4661306	18	21.VI.2022	Spring	Lagoon	Permanent	0	2	0	0	0	0	0	0	0	0	0
CG	Pontevedra	Porriño	Gandaras de Budiño	Container Granxa	530892	4662546	15	21.VI.2022	Spring	Container	Temporary	0	0	0	0	11	0	0	0	11	0	0
SE	Pontevedra	Porriño	Gandaras de Budiño	Swamp East	530559	4662215	17	21.VI.2022	Spring	Swamp	Permanent	0	0	0	0	0	0	0	1	0	0	0
SW	Pontevedra	Porriño	Gandaras de Budiño	Swamp West	530599	4662227	15	21.VI.2022	Spring	Swamp	Permanent	0	0	0	0	19	5	0	0	0	0	0
SN	Pontevedra	Porriño	Gandaras de Budiño	Swamp North	530602	4662248	21	21.VI.2022	Spring	Swamp	Permanent	0	0	0	0	1	1	0	1	0	0	0
LO	Pontevedra	Porriño	Gandaras de Budiño	Lagoon Orbenlle	530454	4661071	21	21.VI.2022	Spring	Lagoon	Permanent	0	7	0	0	0	2	0	0	0	0	0
RS	Pontevedra	Porriño	Gandaras de Budiño	River San Simon	529381	4660825	17	21.VI.2022	Spring	River	Permanent	0	0	0	0	0	0	0	0	0	0	0
RP	Pontevedra	Porriño	Gandaras de Budiño	River Penedo	529053	4661725	35	21.VI.2022	Spring	River	Permanent	0	0	0	0	0	0	0	0	0	0	0
RF	Pontevedra	Porriño	Gandaras de Budiño	River Folón	528657	4663095	66	21.VI.2022	Spring	River	Permanent	0	0	0	0	0	0	0	0	0	0	0
LS	Pontevedra	Porriño	Gandaras de Budiño	Lagoon Sisargas	531455	4663255	15	04.VII.2022	Summer	Lagoon	Permanent	0	3	0	0	0	0	0	0	0	0	0
LG	Pontevedra	Porriño	Gandaras de Budiño	Lagoon Granxa	531477	4661306	18	04.VII.2022	Summer	Lagoon	Permanent	0	0	0	0	0	0	0	0	0	0	0
CG	Pontevedra	Porriño	Gandaras de Budiño	Container Granxa	530892	4662546	15	04.VII.2022	Summer	Container	Temporary	0	0	0	0	13	0	7	0	17	0	0
SE	Pontevedra	Porriño	Gandaras de Budiño	Swamp East	530559	4662215	17	04.VII.2022	Summer	Swamp	Permanent	0	0	0	0	0	5	0	2	0	0	0
SW	Pontevedra	Porriño	Gandaras de Budiño	Swamp West	530599	4662227	15	04.VII.2022	Summer	Swamp	Permanent	0	0	0	0	5	3	0	0	0	0	0
SN	Pontevedra	Porriño	Gandaras de Budiño	Swamp North	530602	4662248	21	04.VII.2022	Summer	Swamp	Permanent	0	0	0	0	0	0	0	0	0	0	0
LO	Pontevedra	Porriño	Gandaras de Budiño	Lagoon Orbenlle	530454	4661071	21	04.VII.2022	Summer	Lagoon	Permanent	0	0	0	0	0	21	0	0	0	0	0
RS	Pontevedra	Porriño	Gandaras de Budiño	River San Simon	529381	4660825	17	04.VII.2022	Summer	River	Permanent	0	0	0	0	0	0	0	0	0	0	0
RP	Pontevedra	Porriño	Gandaras de Budiño	River Penedo	529053	4661725	35	04.VII.2022	Summer	River	Permanent	0	0	0	0	0	0	0	0	0	0	0
RF	Pontevedra	Porriño	Gandaras de Budiño	River Folón	528657	4663095	66	04.VII.2022	Summer	River	Permanent	0	0	0	0	0	0	0	0	0	0	0
LS	Pontevedra	Porriño	Gandaras de Budiño	Lagoon Sisargas	531455	4663255	15	26.VII.2022	Summer	Lagoon	Permanent	0	0	0	0	0	0	0	0	0	0	0
LG	Pontevedra	Porriño	Gandaras de Budiño	Lagoon Granxa	531477	4661306	18	26.VII.2022	Summer	Lagoon	Permanent	0	0	0	0	0	0	0	0	0	0	0
CG	Pontevedra	Porriño	Gandaras de Budiño	Container Granxa	530892	4662546	15	26.VII.2022	Summer	Container	Temporary	0	0	0	0	10	0	1	0	0	0	0
LO	Pontevedra	Porriño	Gandaras de Budiño	Lagoon Orbenlle	530454	4661071	21	26.VII.2022	Summer	Lagoon	Permanent	0	0	0	2	0	3	0	0	0	0	0
RS	Pontevedra	Porriño	Gandaras de Budiño	River San Simon	529381	4660825	17	26.VII.2022	Summer	River	Permanent	0	0	0	0	0	0	0	0	0	0	0
RP	Pontevedra	Porriño	Gandaras de Budiño	River Penedo	529053	4661725	35	26.VII.2022	Summer	River	Permanent	0	0	0	0	0	0	0	0	0	0	0
RF	Pontevedra	Porriño	Gandaras de Budiño	River Folón	528657	4663095	66	26.VII.2022	Summer	River	Permanent	0	0	0	0	0	0	0	0	0	0	0
LS	Pontevedra	Porriño	Gandaras de Budiño	Lagoon Sisargas	531455	4663255	15	11.VIII.2022	Summer	Lagoon	Permanent	0	0	0	0	0	0	0	0	0	0	0
LG	Pontevedra	Porriño	Gandaras de Budiño	Lagoon Granxa	531477	4661306	18	11.VIII.2022	Summer	Lagoon	Permanent	0	0	0	0	0	0	0	0	0	0	0
CG	Pontevedra	Porriño	Gandaras de Budiño	Container Granxa	530892	4662546	15	11.VIII.2022	Summer	Container	Temporary	0	0	0	0	46	0	0	0	0	0	0
LO	Pontevedra	Porriño	Gandaras de Budiño	Lagoon Orbenlle	530454	4661071	21	11.VIII.2022	Summer	Lagoon	Permanent	0	7	0	0	4	2	0	0	0	0	0
RS	Pontevedra	Porriño	Gandaras de Budiño	River San Simon	529381	4660825	17	11.VIII.2022	Summer	River	Permanent	0	0	1	0	0	0	0	0	0	0	0
RP	Pontevedra	Porriño	Gandaras de Budiño	River Penedo	529053	4661725	35	11.VIII.2022	Summer	River	Permanent	0	0	0	0	0	0	0	0	0	0	0
RF	Pontevedra	Porriño	Gandaras de Budiño	River Folón	528657	4663095	66	11.VIII.2022	Summer	River	Permanent	0	0	0	0	0	0	0	0	0	0	0
LS	Pontevedra	Porriño	Gandaras de Budiño	Lagoon Sisargas	531455	4663255	15	25.VIII.2022	Summer	Lagoon	Permanent	0	0	0	0	0	0	0	0	0	0	0
LG	Pontevedra	Porriño	Gandaras de Budiño	Lagoon Granxa	531477	4661306	18	25.VIII.2022	Summer	Lagoon	Permanent	0	0	0	0	0	0	0	0	0	0	0
CG	Pontevedra	Porriño	Gandaras de Budiño	Container Granxa	530892	4662546	15	25.VIII.2022	Summer	Container	Temporary	0	0	0	0	18	0	3	0	21	0	0
LO	Pontevedra	Porriño	Gandaras de Budiño	Lagoon Orbenlle	530454	4661071	21	25.VIII.2022	Summer	Lagoon	Permanent	0	2	0	0	2	0	0	0	1	0	0
RS	Pontevedra	Porriño	Gandaras de Budiño	River San Simon	529381	4660825	17	25.VIII.2022	Summer	River	Permanent	0	0	0	0	0	0	0	0	0	0	0
RP	Pontevedra	Porriño	Gandaras de Budiño	River Penedo	529053	4661725	35	25.VIII.2022	Summer	River	Permanent	0	0	0	0	0	1	0	0	0	0	0
RF	Pontevedra	Porriño	Gandaras de Budiño	River Folón	528657	4663095	66	25.VIII.2022	Summer	River	Permanent	0	0	0	0	0	0	0	0	0	0	0
LS	Pontevedra	Porriño	Gandaras de Budiño	Lagoon Sisargas	531455	4663255	15	07.IX.2022	Summer	Lagoon	Permanent	0	0	0	0	0	0	0	0	0	0	0
LG	Pontevedra	Porriño	Gandaras de Budiño	Lagoon Granxa	531477	4661306	18	07.IX.2022	Summer	Lagoon	Permanent	0	0	0	0	0	0	0	0	0	0	0
CG	Pontevedra	Porriño	Gandaras de Budiño	Container Granxa	530892	4662546	15	07.IX.2022	Summer	Container	Temporary	0	0	0	0	2	0	1	0	4	0	0
LO	Pontevedra	Porriño	Gandaras de Budiño	Lagoon Orbenlle	530454	4661071	21	07.IX.2022	Summer	Lagoon	Permanent	0	30	0	0	0	2	0	0	0	0	0
RS	Pontevedra	Porriño	Gandaras de Budiño	River San Simon	529381	4660825	17	07.IX.2022	Summer	River	Permanent	0	0	0	0	0	0	0	0	0	0	0
RP	Pontevedra	Porriño	Gandaras de Budiño	River Penedo	529053	4661725	35	07.IX.2022	Summer	River	Permanent	0	0	0	0	0	0	0	0	0	0	0
RF	Pontevedra	Porriño	Gandaras de Budiño	River Folón	528657	4663095	66	07.IX.2022	Summer	River	Permanent	0	0	0	0	0	0	0	0	0	0	0
LS	Pontevedra	Porriño	Gandaras de Budiño	Lagoon Sisargas	531455	4663255	15	19.IX.2022	Summer	Lagoon	Permanent	0	0	0	0	0	0	0	0	0	0	0
LG	Pontevedra	Porriño	Gandaras de Budiño	Lagoon Granxa	531477	4661306	18	19.IX.2022	Summer	Lagoon	Permanent	0	0	0	0	0	0	0	0	0	0	0
CG	Pontevedra	Porriño	Gandaras de Budiño	Container Granxa	530892	4662546	15	19.IX.2022	Summer	Container	Temporary	0	0	0	0	5	0	0	0	11	0	0
SE	Pontevedra	Porriño	Gandaras de Budiño	Swamp East	530559	4662215	17	19.IX.2022	Summer	Swamp	Permanent	0	0	0	0	0	0	0	0	0	0	0
SW	Pontevedra	Porriño	Gandaras de Budiño	Swamp West	530599	4662227	15	19.IX.2022	Summer	Swamp	Permanent	0	0	0	0	0	0	0	0	0	0	0
SN	Pontevedra	Porriño	Gandaras de Budiño	Swamp North	530602	4662248	21	19.IX.2022	Summer	Swamp	Permanent	0	0	0	0	0	0	0	0	0	0	0
LO	Pontevedra	Porriño	Gandaras de Budiño	Lagoon Orbenlle	530454	4661071	21	19.IX.2022	Summer	Lagoon	Permanent	0	1	0	0	0	0	0	0	0	0	0
RS	Pontevedra	Porriño	Gandaras de Budiño	River San Simon	529381	4660825	17	19.IX.2022	Summer	River	Permanent	0	0	0	0	0	0	0	0	0	0	0
RP	Pontevedra	Porriño	Gandaras de Budiño	River Penedo	529053	4661725	35	19.IX.2022	Summer	River	Permanent	0	0	0	0	0	0	0	0	0	0	0
RF	Pontevedra	Porriño	Gandaras de Budiño	River Folón	528657	4663095	66	19.IX.2022	Summer	River	Permanent	0	0	0	0	0	0	0	0	0	0	0
LS	Pontevedra	Porriño	Gandaras de Budiño	Lagoon Sisargas	531455	4663255	15	11.X.2022	Autumn	Lagoon	Permanent	0	0	0	0	0	0	0	0	0	0	0
LG	Pontevedra	Porriño	Gandaras de Budiño	Lagoon Granxa	531477	4661306	18	11.X.2022	Autumn	Lagoon	Permanent	0	0	0	0	0	0	0	0	0	0	0
CG	Pontevedra	Porriño	Gandaras de Budiño	Container Granxa	530892	4662546	15	11.X.2022	Autumn	Container	Temporary	0	0	0	0	1	0	0	0	1	0	0
SE	Pontevedra	Porriño	Gandaras de Budiño	Swamp East	530559	4662215	17	11.X.2022	Autumn	Swamp	Permanent	0	0	0	0	1	0	0	0	0	0	0
SW	Pontevedra	Porriño	Gandaras de Budiño	Swamp West	530599	4662227	15	11.X.2022	Autumn	Swamp	Permanent	0	0	0	0	0	0	0	0	0	0	0
SN	Pontevedra	Porriño	Gandaras de Budiño	Swamp North	530602	4662248	21	11.X.2022	Autumn	Swamp	Permanent	0	0	0	0	2	0	0	0	0	0	0
LO	Pontevedra	Porriño	Gandaras de Budiño	Lagoon Orbenlle	530454	4661071	21	11.X.2022	Autumn	Lagoon	Permanent	0	1	0	0	0	0	0	0	0	0	0
RS	Pontevedra	Porriño	Gandaras de Budiño	River San Simon	529381	4660825	17	11.X.2022	Autumn	River	Permanent	1	0	0	0	0	0	0	0	0	0	0
RP	Pontevedra	Porriño	Gandaras de Budiño	River Penedo	529053	4661725	35	11.X.2022	Autumn	River	Permanent	0	0	0	0	0	0	0	0	0	0	0
RF	Pontevedra	Porriño	Gandaras de Budiño	River Folón	528657	4663095	66	11.X.2022	Autumn	River	Permanent	0	0	0	0	0	0	0	0	0	0	0
LS	Pontevedra	Porriño	Gandaras de Budiño	Lagoon Sisargas	531455	4663255	15	02.XI.2022	Autumn	Lagoon	Permanent	0	0	0	0	0	0	0	0	0	0	0
LG	Pontevedra	Porriño	Gandaras de Budiño	Lagoon Granxa	531477	4661306	18	02.XI.2022	Autumn	Lagoon	Permanent	0	0	0	0	0	0	0	0	0	0	0
CG	Pontevedra	Porriño	Gandaras de Budiño	Container Granxa	530892	4662546	15	02.XI.2022	Autumn	Container	Temporary	0	0	0	0	0	0	0	0	0	0	0
SE	Pontevedra	Porriño	Gandaras de Budiño	Swamp East	530559	4662215	17	02.XI.2022	Autumn	Swamp	Permanent	0	0	0	0	0	0	0	0	0	4	0
SW	Pontevedra	Porriño	Gandaras de Budiño	Swamp West	530599	4662227	15	02.XI.2022	Autumn	Swamp	Permanent	0	0	0	0	0	0	0	0	0	0	0
SN	Pontevedra	Porriño	Gandaras de Budiño	Swamp North	530602	4662248	21	02.XI.2022	Autumn	Swamp	Permanent	0	0	0	0	0	0	0	0	0	0	0
LO	Pontevedra	Porriño	Gandaras de Budiño	Lagoon Orbenlle	530454	4661071	21	02.XI.2022	Autumn	Lagoon	Permanent	0	0	0	0	0	0	0	0	0	0	0
RS	Pontevedra	Porriño	Gandaras de Budiño	River San Simon	529381	4660825	17	02.XI.2022	Autumn	River	Permanent	0	0	0	0	0	0	0	0	0	0	0
RP	Pontevedra	Porriño	Gandaras de Budiño	River Penedo	529053	4661725	35	02.XI.2022	Autumn	River	Permanent	0	0	0	0	0	0	0	0	0	0	0
RF	Pontevedra	Porriño	Gandaras de Budiño	River Folón	528657	4663095	66	02.XI.2022	Autumn	River	Permanent	0	0	0	0	0	0	0	0	0	0	0
LS	Pontevedra	Porriño	Gandaras de Budiño	Lagoon Sisargas	531455	4663255	15	15.XI.2022	Autumn	Lagoon	Permanent	0	0	0	0	0	0	0	0	0	0	0
LG	Pontevedra	Porriño	Gandaras de Budiño	Lagoon Granxa	531477	4661306	18	15.XI.2022	Autumn	Lagoon	Permanent	0	0	0	0	0	0	0	0	0	0	0
CG	Pontevedra	Porriño	Gandaras de Budiño	Container Granxa	530892	4662546	15	15.XI.2022	Autumn	Container	Temporary	0	0	0	0	0	0	0	0	0	0	0
SE	Pontevedra	Porriño	Gandaras de Budiño	Swamp East	530559	4662215	17	15.XI.2022	Autumn	Swamp	Permanent	0	0	0	0	0	0	0	0	0	1	0
SW	Pontevedra	Porriño	Gandaras de Budiño	Swamp West	530599	4662227	15	15.XI.2022	Autumn	Swamp	Permanent	0	0	0	0	0	0	0	2	0	0	0
SN	Pontevedra	Porriño	Gandaras de Budiño	Swamp North	530602	4662248	21	15.XI.2022	Autumn	Swamp	Permanent	0	0	0	0	0	0	0	0	0	0	0
LO	Pontevedra	Porriño	Gandaras de Budiño	Lagoon Orbenlle	530454	4661071	21	15.XI.2022	Autumn	Lagoon	Permanent	0	0	0	0	0	0	0	0	0	0	0
RS	Pontevedra	Porriño	Gandaras de Budiño	River San Simon	529381	4660825	17	15.XI.2022	Autumn	River	Permanent	0	0	0	0	0	0	0	0	0	0	0
RP	Pontevedra	Porriño	Gandaras de Budiño	River Penedo	529053	4661725	35	15.XI.2022	Autumn	River	Permanent	0	0	0	0	0	0	0	0	0	0	0
RF	Pontevedra	Porriño	Gandaras de Budiño	River Folón	528657	4663095	66	15.XI.2022	Autumn	River	Permanent	0	0	0	0	0	0	0	0	0	0	0
LS	Pontevedra	Porriño	Gandaras de Budiño	Lagoon Sisargas	531455	4663255	15	16.XII.2022	Autumn	Lagoon	Permanent	0	0	0	0	0	0	0	0	0	0	0
LG	Pontevedra	Porriño	Gandaras de Budiño	Lagoon Granxa	531477	4661306	18	16.XII.2022	Autumn	Lagoon	Permanent	0	0	0	0	0	0	0	0	0	0	0
CG	Pontevedra	Porriño	Gandaras de Budiño	Container Granxa	530892	4662546	15	16.XII.2022	Autumn	Container	Temporary	0	0	0	0	0	0	0	0	0	0	0
SE	Pontevedra	Porriño	Gandaras de Budiño	Swamp East	530559	4662215	17	16.XII.2022	Autumn	Swamp	Permanent	0	0	0	0	0	0	0	3	0	0	0
SW	Pontevedra	Porriño	Gandaras de Budiño	Swamp West	530599	4662227	15	16.XII.2022	Autumn	Swamp	Permanent	0	0	0	0	0	0	0	0	0	1	0
SN	Pontevedra	Porriño	Gandaras de Budiño	Swamp North	530602	4662248	21	16.XII.2022	Autumn	Swamp	Permanent	0	0	0	0	0	0	0	0	0	0	0
LO	Pontevedra	Porriño	Gandaras de Budiño	Lagoon Orbenlle	530454	4661071	21	16.XII.2022	Autumn	Lagoon	Permanent	0	0	0	0	0	0	0	0	0	0	0
RS	Pontevedra	Porriño	Gandaras de Budiño	River San Simon	529381	4660825	17	16.XII.2022	Autumn	River	Permanent	0	0	0	0	0	0	0	0	0	0	0
RP	Pontevedra	Porriño	Gandaras de Budiño	River Penedo	529053	4661725	35	16.XII.2022	Autumn	River	Permanent	0	0	0	0	0	0	0	0	0	0	0
RF	Pontevedra	Porriño	Gandaras de Budiño	River Folón	528657	4663095	66	16.XII.2022	Autumn	River	Permanent	0	0	0	0	0	0	0	0	0	0	0
LS	Pontevedra	Porriño	Gandaras de Budiño	Lagoon Sisargas	531455	4663255	15	27.XII.2022	Winter	Lagoon	Permanent	0	0	0	0	0	0	0	0	0	0	0
LG	Pontevedra	Porriño	Gandaras de Budiño	Lagoon Granxa	531477	4661306	18	27.XII.2022	Winter	Lagoon	Permanent	0	0	0	0	0	0	0	0	0	0	0
CG	Pontevedra	Porriño	Gandaras de Budiño	Container Granxa	530892	4662546	15	27.XII.2022	Winter	Container	Temporary	0	0	0	0	0	0	0	0	0	0	0
CG	Pontevedra	Porriño	Gandaras de Budiño	Pond Granxa	530535	4662086	34	27.XII.2022	Winter	Pond	Temporary	0	0	0	0	0	0	0	0	0	0	0
SE	Pontevedra	Porriño	Gandaras de Budiño	Swamp East	530559	4662215	17	27.XII.2022	Winter	Swamp	Permanent	0	0	0	0	0	0	0	0	0	0	0
SW	Pontevedra	Porriño	Gandaras de Budiño	Swamp West	530599	4662227	15	27.XII.2022	Winter	Swamp	Permanent	0	0	0	0	0	0	0	2	0	1	0
SN	Pontevedra	Porriño	Gandaras de Budiño	Swamp North	530602	4662248	21	27.XII.2022	Winter	Swamp	Permanent	0	0	0	0	0	0	0	0	0	0	0
LO	Pontevedra	Porriño	Gandaras de Budiño	Lagoon Orbenlle	530454	4661071	21	27.XII.2022	Winter	Lagoon	Permanent	0	0	0	0	0	0	0	0	0	0	0
RS	Pontevedra	Porriño	Gandaras de Budiño	River San Simon	529381	4660825	17	27.XII.2022	Winter	River	Permanent	0	0	0	0	0	0	0	0	0	0	0
RP	Pontevedra	Porriño	Gandaras de Budiño	River Penedo	529053	4661725	35	27.XII.2022	Winter	River	Permanent	0	0	0	0	0	0	0	0	0	0	0
RF	Pontevedra	Porriño	Gandaras de Budiño	River Folón	528657	4663095	66	27.XII.2022	Winter	River	Permanent	0	0	0	0	0	0	0	0	0	0	0
